# Supplementary material for: When Activator and Inhibitor of PPARα Do the Same: Consequence for Differentiation of Human Intestinal Cells
Source: Biomedicines. 2021 Sep 17;9(9):1255. doi: 10.3390/biomedicines9091255 (PMC8472525; doi:10.3390/biomedicines9091255)
Supplement: Supplementary file 1 [file biomedicines-09-01255-s001.zip]

Archive with 2 entries (2 files):
- Supplementary file - Figure S1.pdf
- Supplementary file - Table S1.pdf
